# Supplementary material for: Isocyanide Substitution in Acridine Orange Shifts DNA Damage-Mediated Phototoxicity to Permeabilization of the Lysosomal Membrane in Cancer Cells
Source: Cancers (Basel). 2021 Nov 12;13(22):5652. doi: 10.3390/cancers13225652 (PMC8616321; doi:10.3390/cancers13225652)
Supplement: Supplementary file 1 [file cancers-13-05652-s001.zip]

Archive with 3 entries (3 files):
- cancers-1429125-SUPPLEMENTARY-MATERIAL.pdf
- Video S1.avi
- Video S2.avi
